# Supplementary material for: Paroxysmal and unusual symptoms as first clinical manifestation of multiple sclerosis do not indicate benign prognosis—The PaSiMS II study
Source: PLoS One. 2017 Jul 27;12(7):e0181458. doi: 10.1371/journal.pone.0181458 (PMC5547697; doi:10.1371/journal.pone.0181458)
Supplement: S4 Table — (XLSX) [file pone.0181458.s004.xlsx]

## Sheet: PaSiMS II
Gruppe	Sex	Final_Diagnosis	PS_McDonald	Remission_MO_6	McDonaldMS	Time_to_Progression	total_relapses	rel_y1_y20	rel_until_y5	rel_until_y10	rel_y6_y10	rel_y11_y15	rel_y16_y20	Time_to_first_MRI_days	Total_MRI_lesions	CEL_lesions	Barkhof	OCB	Cellcount	IgG_Index	Exposure_to_any_DMT	DMT_start_prior_to_first_relapse	DMT	ARR_y5	ARR_y10	ARR_y6_y10	ARR_y11_y15	EDSS_y1	EDSS_y2	EDSS_y5	EDSS_y10
1	0	2	1	1	0		0	0	0	0	0			16	3	3	0	1	55	0.86	0	0		0	0	0		0	0	0	0
1	0	1	1	0	1		1	1	1	1				20	6	0	0	1		1.36	0	0		0.2	0.1			0	0
1	1	1	2	1	1		1	1	1	1	0	0		2	4	1	0	1	20		0	0		0.2	0.1	0	0	0	0	0	0
1	0	2	1	1	0		0	0	0	0	0			66	37	0	1	1			0	0		0	0	0		1	1.5	1.5	1.5
1	0	1	2	1	1		0	0	0	0	0			7	6	0	1	1	88	2.9	1	0	7	0	0	0		1	1	0
1	0	1	1	1	1		0	0	0	0				56	23	0	1	1	5		1	0	1	0	0			0	1	1
1	0	1	1	1	1		1	1	1	1	0			34	7	0	1	1	35	0.88	1	1	4	0.2	0.1	0		0	0	0	0
1	0	3	2	1	1	9	11	11	6	9	3	1	1	79	50	0	1	1	2	0.56	1	1	10	1.2	0.9	0.6	0.2	2	1.5	1.5	4
1	0	1	2	1	1		4	4	0	3	3	1		1	53	0	1	1			1	0	3	0	0.3	0.6	0.2	0	0	0	3.5
1	0	1	1	1	1		6	6	2	5	3	1		93	11	0	1	1	27	0.87	1	1	4	0.4	0.5	0.6	0.2	0	0	1	1
2	0	1	3	0	1		0	0	0	0	0			1	6	0	1	1	21	0.88	1	1	1	0	0	0		1	1	2	1.5
2	1	3	3	0	1	10	0	0	0	0				0	7	0	1	1			1	0	3	0	0
2	0	1	3	0	1		1	1	1	1	0			0	6	0	0	0		0.42	1	1	7	0.2	0.1	0		2	2	2	2.5
2	1	1	3	1	1		1	1	1	1	0			20	3	1	0	1	25	0.53	1	1	3	0.2	0.1	0		0	0	0	0
2	1	3	3	1	1	5	1	1	1	1	0			17	10	1	1	1	23		1	1	4	0.2	0.1	0		0	0	2	6.5
2	0	1	3	0	1		1	1	1	1	0			31	32	1	1	1	6	0.99	1	0	1	0.2	0.1	0		2	2	2	2
2	1	1	3	0	1		1	1	1	1	0			14	15	0	1	1	8		0	0		0.2	0.1	0		1	1	1	2
2	0	2	3	1	1		1	1	1	1	0			73	13	3	1	1	42		1	0	4	0.2	0.1	0		2	2	2	0
2	0	1	3	0	1		1	1	1	1	0			0	6	3	1	1	0	0.62	1	1	7	0.2	0.1	0			2
2	0	2	3	0	1		1	1	1	1	0			38	5	0	0	1	10	0.78	1	1	7	0.2	0.1	0		2	2	2.5	2
2	1	2	3	1	1		1	1	1	1				9	14	4	1	1			0	0		0.2	0.1			1	1	1
2	0	1	3	1	1		1	1	1	1				5	13	0	1	1	38	0.81	1	1	7	0.2	0.1			0	1	1
2	1	3	3	0	1	11	2	2	2	2	0	0		7	3	0	0	1	24		1	0	3	0.4	0.2	0	0	2	2	2	2.5
2	0	3	3	0	1	6	2	2	2	2	0			16	17	3	1	1	8	2.79	1	0	8	0.4	0.2	0		2	2	2.5	6.5
2	0	1	3	0	1		2	2	1	2	1	0		0	2	1	0	1	4		0	0		0.2	0.2	0.2	0	1	1	1	2
2	1	1	3	1	1		2	2	1	1	0	1		36	5	2	0	1	92	0.54	0	0		0.2	0.1	0	0.2	1	1	1	1
2	0	1	3	1	1		2	2	2	2	0	0		3	7	0	1	1			1	1	2	0.4	0.2	0	0	1	1	0	0
2	0	1	3	1	1		2	2	1	1	0	1		13	4	3	0	1	106	3.29	0	0		0.2	0.1	0	0.2	0	1	0	0
2	0	1	3	1	1		2	2	1	1	0	1		9	3	1	0	1	21	0.51	0	0		0.2	0.1	0	0.2	1	0	0	0
2	0	1	3	1	1		2	2	2	2	0	0		18	21	0	1	1	20	0.7	1	1	7	0.4	0.2	0	0	2	1	1	0
2	0	1	3	1	1		2	2	1	1	0	1		6	10	1	1	1	12	0.72	1	0	2	0.2	0.1	0	0.2	1.5	0	1	0
2	0	1	3	1	1		1	1	1	1				9	13	0	1	1	48	1.59	1	0	3	0.2	0.1			0	0	0
2	1	2	3	1	1		1	1	1	1				3	52	0	1	1	0		0	0		0.2	0.1			1	1	1
2	1	1	3	1	1		1	1	1	1				53	2	0	0	1	60		1	1	1	0.2	0.1			0	2	2
2	0	1	3	1	1		2	2	2	2	0			78	6	2	1	1	23		0	0		0.4	0.2	0		0	0	2	2
2	0	1	3	1	1		2	2	1	2	1			33	43	1	1	1			1	0	1	0.2	0.2	0.2		2	1	0	2
2	1	1	3	1	1		2	2	2	2	0	0		11	10	0	1	1	11	0.64	1	0	4	0.4	0.2	0	0	1	1	1	1
2	0	1	3	1	1		2	2	2	2	0			7	2	0	0	1	85		1	0	8	0.4	0.2	0		4	3	1.5	1
2	1	2	3	1	1		1	1	1	1				88	25	0	1				0	0		0.2	0.1			1	1	1
2	0	3	3	1	1	3	2	2	2	2	0			28	23	0	1	1	10	0.8	0	0		0.4	0.2	0		0	0	2	6
2	0	1	3	1	1		2	2	0	1	1	1		9	1	0	0	1	63	1.02	0	0		0	0.1	0.2	0.2	1	1	0	2
2	0	1	3	1	1		2	2	1	2	1			0	3	1	0	1	31	1.48	0	0		0.2	0.2	0.2		0	0	0	1
2	0	1	3	0	1		2	2	1	2	1			65	23	0	1	0	3		1	1	7	0.2	0.2	0.2		1.5	1.5	1.5	1
2	1	1	3	1	1		2	2	1	1	0	1		3	2	1	0	1	22	0.59	0	0		0.2	0.1	0	0.2	0	0	0	0
2	0	1	3	1	1		2	2	2	2	0			14	8	0	1	1	1	0.5	0	0		0.4	0.2	0		0	0	0	0
2	1	1	3	1	1		2	2	1	2	1			7	2	1	0	1	29	1.93	1	0	1	0.2	0.2	0.2		0	0	0	0
2	0	1	3	1	1		3	3	3	3	0	0		30	1	0	0	1			1	0	1	0.6	0.3	0	0	2	2	2	2
2	1	1	3	0	1		2	2	2	2	0			32	8	6	1	1	48	0.85	0	0		0.4	0.2	0		1	2	1.5	1.5
2	0	1	3	1	1		3	3	2	2	0	1		11	17	1	1	1	56		0	0		0.4	0.2	0	0.2	0	0	0	1
2	0	1	3	1	1		2	2	1	2	1			9	27	2	1	1	83		1	0	1	0.2	0.2	0.2		0	0	0	1
2	1	1	3	1	1		3	3	3	3	0	0		2	21	1	1	1	40	0.79	1	0	3	0.6	0.3	0	0	1	1	1	1
2	0	1	3	1	1		2	2	2	2	0			90	16	0	1	1	11	0.72	0	0		0.4	0.2	0		1	0	0	0
2	1	1	3	1	1		2	2	2	2	0			72	15	0	1	1	12	0.56	1	0	4	0.4	0.2	0		0	0	0	0
2	0	2	3	1	1		1	1	1	1				52	3	1	0	1	120	1.29	1	0	2	0.2	0.1			1.5	1.5	0
2	0	2	3	1	1		1	1	1	1				17	10	0	1	1	16	0.66	0	0		0.2	0.1			1	0	0
2	1	1	3	1	1		1	1	1	1				5	19	3	1	1	65	0.69	1	0	3	0.2	0.1			0	0	0
2	1	2	3	1	1		1	1	1	1				11	6	1	1	1	18	0.68	1	1	1	0.2	0.1			0	0	0
2	0	2	3	1	1		1	1	1	1				0	15	0	1	0	22	1.33	0	0		0.2	0.1			0	0	0
2	0	2	3	1	1		1	1	1	1				14	20	0	1	1	24	0.94	0	0		0.2	0.1			0	0	0
2	0	1	3	1	1		1	1	1	1				26	27	0	1	1	16	0.89	0	0		0.2	0.1			0	0	0
2	0	2	3	1	1		1	1	1	1				5	8	0	1	1	13	0.58	0	0		0.2	0.1			0	0	0
2	0	2	3	1	1		1	1	1	1				8	18	0	1	1	0	0.5	0	0		0.2	0.1			0	0	0
2	0	2	3	1	1		1	1	1	1				14	6	0	1	1			0	0		0.2	0.1			0	0	0
2	0	2	3	1	1		1	1	1	1				4	11	0	1				0	0		0.2	0.1			0	0	0
2	1	2	3	1	1		1	1	1	1				9	6	3	1	1			1	1	3	0.2	0.1					0
2	0	2	3	1	1		1	1	1	1				9	5	0	0	0	43		0	0		0.2	0.1			2	2	1
2	0	2	3	1	1		1	1	1	1				8	23	0	1	1	8	0.83	0	0		0.2	0.1			1	1	1
2	0	1	3	1	1		1	1	1	1				46	2	2	0	1	38	2.52	1	0	1	0.2	0.1			1	1	1
2	0	1	3	0	1		1	1	1	1				25	9	0	1	1	110	1.63	0	0		0.2	0.1			1	1	1
2	0	2	3	1	1		1	1	1	1				3	23	0	1	1	67	3.06	0	0		0.2	0.1			0	0	1
2	0	1	3	1	1		1	1	1	1				3	49	4	1	1	49	1.99	1	0	1	0.2	0.1			0	1.5
2	1	1	3	1	1		1	1	1	1				4	14	0	1	1	7	0.56	1	0	1	0.2	0.1			1.5	1
2	1	2	3	0	1		1	1	1	1				11	11	0	1	1	77	1.06	0	0		0.2	0.1			1	1
2	0	2	3	1	1		1	1	1	1				15	3	0	0				0	0		0.2	0.1			1	1
2	1	2	3	1	1		1	1	1	1				10	16	0	1	1			1	1	1	0.2	0.1			0	0
2	0	1	3	1	1		1	1	1	1				31	13	1	1	1	11	1.71	0	0		0.2	0.1			0	0
2	0	2	3	1	1		1	1	1	1				3	24	0	1	1	6	0.79	0	0		0.2	0.1			0	0
2	0	1	3	1	1		1	1	1	1				2	48	0	1	1	9	0.72	0	0		0.2	0.1			0	0
2	1	2	3	1	1		1	1	1	1				4	16	0	1	1	31	0.49	0	0		0.2	0.1			0	0
2	0	2	3	1	1		1	1	1	1				10	37	0	1	1	0	0.45	0	0		0.2	0.1			0	0
2	0	2	3	1	1		1	1	1	1				16	10	0	1	1	12		0	0		0.2	0.1			0	0
2	0	2	3	1	1		1	1	1	1				7	26	2	1	1		0.64	0	0		0.2	0.1			0	0
2	1	2	3	1	1		1	1	1	1				36	7	1	1	1	17		0	0		0.2	0.1			0	0
2	1	2	3	1	1		1	1	1	1				22	9	2	1	1	8	0.57	1	0	4	0.2	0.1			0	0
2	0	2	3	1	1		1	1	1	1				30	11	1	1	1	5	0.92	0	0		0.2	0.1			0	0
2	0	2	3	1	1		1	1	1	1				0	13	0	1	1	23		0	0		0.2	0.1			0	0
2	0	1	3	0	1		1	1	1	1				5	1	0	0	0	3	0.59	0	0		0.2	0.1			2
2	0	1	3	0	1		1	1	1	1				2	2	0	0				0	0		0.2	0.1			2
2	1	2	3	1	1		1	1	1	1				0	6	0	0	1	32	0.64	0	0		0.2	0.1			1
2	0	1	3	1	1		1	1	1	1				15	12	0	1	1	16		0	0		0.2	0.1			1
2	0	2	3	1	1		1	1	1	1				3	2	1	0	1	15	0.6	0	0		0.2	0.1			0
2	0	2	3	1	1		1	1	1	1				24	13	0	1	0	6	0.55	0	0		0.2	0.1			0
2	0	2	3	1	1		1	1	1	1				6	12	3	1	1			0	0		0.2	0.1			0
2	1	2	3	1	1		1	1	1	1				3	54	3	1	1	14	0.85	1	0	4	0.2	0.1			0
2	1	2	3	1	1		1	1	1	1				33	41	5	1	1	21	0.66	1	0	6	0.2	0.1			0
2	0	1	3	0	1		1	1	1	1				20	38	1	1	1	48		1	0	1	0.2	0.1			0
2	0	1	3	0	1		3	3	1	2	1	0	1	31	4	2	0	1			0	0		0.2	0.2	0.2	0
2	0	2	3	1	1		1	1	1	1				1	5	0	0	1	14	0.66	0	0		0.2	0.1
2	0	1	3	1	1		1	1	1	1				3	19	0	1	1	17	0.51	0	0		0.2	0.1
2	1	2	3	1	1		1	1	1	1				2	4	0	0	1			0	0		0.2	0.1
2	1	2	3	1	1		1	1	1	1				15	17	0	1	1	182	1.02	1	1	3	0.2	0.1
2	0	1	3	1	1		1	1	1	1				0	7	1	1	1	19	1.5	0	0		0.2	0.1
2	1	1	3	1	1		3	3	2	2	0	1		44	1	0	0	1	128	2.1	1	0	11	0.4	0.2	0	0.2	0	0	0	0
2	0	3	3	0	1	3	2	2	2	2	0			18	11	0	1	1	14	1.15	1	0	3	0.4	0.2	0		1	1.5	2.5	3.5
2	0	1	3	1	1		2	2	2	2	0			39	38	0	1	1	16	2.02	0	0		0.4	0.2	0		1	2	1.5	3
2	0	1	3	0	1		2	2	2	2	0			79	17	0	1	1	13	0.76	0	0		0.4	0.2	0		1	1.5	1	1
2	0	1	3	1	1		2	2	2	2	0			18	7	1	1	1	44	0.59	1	0	1	0.4	0.2	0		1	1	1	1
2	1	1	3	1	1		2	2	2	2	0			38	15	2	1	1	15	0.77	0	0		0.4	0.2	0		0	0	0	0
2	0	1	3	1	1		3	3	1	1	0	2		16	3	1	0	1			1	1	1	0.2	0.1	0	0.4	1.5	1.5	1	0
2	0	3	3	1	1	9	3	3	3	3	0			7	56	6	1	1	11		1	0	7	0.6	0.3	0		1	1.5	2	4.5
2	0	1	3	1	1		3	3	2	3	1	0		46	31	0	1	1	84	2.4	0	0		0.4	0.3	0.2	0	0	0	0	2
2	0	3	3	1	1	8	4	4	3	3	0	1		10	24	0	1	1	18	0.96	1	0	1	0.6	0.3	0	0.2	0	0	1	2
2	0	1	3	1	1		3	3	2	3	1	0		44	14	0	1	1	9		0	0		0.4	0.3	0.2	0	1	1	1.5	2
2	1	1	3	0	1		3	3	2	2	0	1		31	2	1	0	1			0	0		0.4	0.2	0	0.2	2	2	2	2
2	1	1	3	1	1		2	2	2	2	0			35	29	0	1	1	67	1	0	0		0.4	0.2	0		1	1	1.5	1.5
2	0	1	3	0	1		2	2	1	2	1			56	12	0	1	1			1	0	1	0.2	0.2	0.2		2	2	2	1.5
2	0	1	3	0	1		3	3	2	3	1			3	7	0	1				1	0	4	0.4	0.3	0.2				1.5	1
2	0	1	3	1	1		3	3	3	3	0			60	45	2	1	1	40	2.28	0	0		0.6	0.3	0		1	1	0	0
2	0	1	3	1	1		2	2	1	2	1			29	1	1	0	1	5	0.5	0	0		0.2	0.2	0.2		1	0	0	0
2	0	1	3	1	1		3	3	3	3	0			2	11	0	1	1	0		1	0	4	0.6	0.3	0		0	0	0	0
2	1	1	3	1	1		2	2	2	2				29	11	3	1	1	34	2.47	0	0		0.4	0.2			1	2	0
2	1	1	3	1	1		2	2	2	2				0	15	3	1	1			0	0		0.4	0.2			0	0	0
2	0	1	3	1	1		2	2	1	2	1			21	1	1	0	1	15	0.96	0	0		0.2	0.2	0.2		1	1	1
2	0	1	3	1	1		2	2	1	2	1			1	3	0	0	1	23	1.46	0	0		0.2	0.2	0.2		0	0	1.5
2	0	1	3	1	1		2	2	2	2	0			35	4	0	0	1	20	0.82	0	0		0.4	0.2	0		0	0	2
2	1	1	3	1	1		2	2	1	2	1			0	14	1	1				1	1	1	0.2	0.2	0.2
2	0	1	3	1	1		4	4	1	4	3	0		5	5	1	0	1	4	0.83	1	0	7	0.2	0.4	0.6	0	0	0	0	1
2	0	1	3	0	1		4	4	1	3	2	1		0	5	1	0	1			1	0	1	0.2	0.3	0.4	0.2	2	2	2	0
2	0	1	3	0	1		3	3	3	3	0			92	23	0	1	1	18	3.48	1	1	1	0.6	0.3	0		2	2	1.5	2
2	0	1	3	1	1		3	3	1	2	1	1		0	3	2	0				1	0	1	0.2	0.2	0.2	0.2	2	2	2	1.5
2	0	1	3	1	1		5	5	2	3	1	1	1	11	19	2	1	1	16	0.93	1	0	3	0.4	0.3	0.2	0.2	0	0	1	1
2	0	3	3	0	1	2	4	4	2	4	2	0		1	1	0	0	1	6	1.51	1	0	10	0.4	0.4	0.4	0		3.5	6.5	7
2	1	1	3	0	1		2	2	1	2	1			18	6	0	1	1			0	0		0.2	0.2	0.2					1.5
2	0	1	3	1	1		4	4	2	3	1	1		9	10	0	1	1	29	1.31	1	0	1	0.4	0.3	0.2	0.2	1	0	1	1
2	1	1	3	1	1		2	2	2	2	0			34	25	0	1	1	0	1.61	1	0	1	0.4	0.2	0		0	0	1	1
2	0	1	3	1	1		2	2	2	2	0			3	9	1	1	1	11	0.65	0	0		0.4	0.2	0		0	0	0	0
2	0	1	3	1	1		2	2	2	2	0			5	3	0	0	1	40	0.68	1	1	3	0.4	0.2	0		0	1	0
2	1	1	3	1	1		2	2	2	2				28	6	0	1	1	86		0	0		0.4	0.2			0	0	0
2	0	1	3	1	1		2	2	1	2	1			28	11	1	1	1			1	0	4	0.2	0.2	0.2		2	2	1
2	0	1	3	1	1		2	2	2	2				0	23	7	1	1	26	0.63	0	0		0.4	0.2			0	1.5	1
2	0	1	3	0	1		2	2	1	2	1			6	53	3	1	1	38		1	0	7	0.2	0.2	0.2		2	1	1
2	0	1	3	1	1		2	2	2	2				2	5	0	0	1	36	1.01	0	0		0.4	0.2			0	0	1
2	1	1	3	1	1		2	2	2	2				22	9	0	1	1	15	0.99	0	0		0.4	0.2			0	0	1
2	1	1	3	0	1		2	2	1	2	1			0	2	0	0	1	58		0	0		0.2	0.2	0.2		2	2	2
2	0	1	3	1	1		2	2	1	2	1			8	51	1	1	0	6	0.62	0	0		0.2	0.2	0.2		2	2	2
2	1	1	3	0	1		2	2	1	2	1			7	3	1	0	1	31	0.91	0	0		0.2	0.2	0.2		2	0	2
2	0	1	3	0	1		2	2	2	2				28	29	0	1	1	7		1	0	1	0.4	0.2					2.5
2	0	1	3	1	1		5	5	2	3	1	2		31	5	2	0	1	17	0.6	0	0		0.4	0.3	0.2	0.4	2	2	2	2.5
2	0	1	3	1	1		5	5	1	2	1	2	1	7	60	8	1	1	26	0.81	1	1	2	0.2	0.2	0.2	0.4	1	1	1	1
2	1	1	3	1	1		5	5	3	5	2	0		6	7	0	1	1	28	0.6	1	0	1	0.6	0.5	0.4	0	1.5	1.5	1.5	1
2	0	1	3	1	1		5	5	2	3	1	1	1	0	4	1	0	1	61	3.02	0	0		0.4	0.3	0.2	0.2	0	0	1.5	0
2	0	1	3	1	1		3	3	3	3				5	4	0	0	1	72	0.9	1	0	1	0.6	0.3			0	1.5	1	2
2	0	1	3	1	1		3	3	3	3	0			29	6	1	1	1	14	1.3	1	0	4	0.6	0.3	0		0	0	1.5	2
2	0	1	3	0	1		3	3	2	3	1			9	11	0	1	1			0	0		0.4	0.3	0.2		1.5	1.5	1	1
2	0	1	3	0	1		3	3	2	3	1			1	8	0	1	1	36		1	1	1	0.4	0.3	0.2		1	1	1	1
2	0	1	3	1	1		3	3	3	3	0			35	11	2	1	1			0	0		0.6	0.3	0		2	2	2	1
2	0	1	3	1	1		3	3	3	3	0			44	55	5	1	0	7		1	0	4	0.6	0.3	0		0	0	0	0
2	1	1	3	1	1		3	3	3	3	0			79	7	0	1	1			1	0	1	0.6	0.3	0		0	0	0	0
2	1	1	3	1	1		3	3	2	3	1			2	1	1	0	0	14	0.72	1	1	1	0.4	0.3	0.2		0	0	0	0
2	1	1	3	0	1		4	4	1	3	2	1		10	11	0	1	1			1	1	1	0.2	0.3	0.4	0.2	1.5	1.5	1	1
2	0	3	3	1	1	7	4	4	4	4				31	22	1	1	1	28		1	0	3	0.8	0.4
2	0	3	3	1	1	9	4	4	3	4	1			34	20	0	1	1	36	1.63	0	0		0.6	0.4	0.2		1.5		2	6.5
2	0	1	3	0	1		4	4	1	3	2	1		25	5	1	0	1	5	0.65	0	0		0.2	0.3	0.4	0.2	2	2	2	3
2	1	3	3	0	1	3	3	3	3	3	0			2	10	0	1	1	17	1.56	1	0	7	0.6	0.3	0		1.5	1.5	2	3
2	0	1	3	1	1		4	4	3	4	1			52	11	0	1	1	13	1	1	0	1	0.6	0.4	0.2		2	1.5	1	1
2	1	1	3	1	1		4	4	3	4	1			29	4	0	0	1			0	0		0.6	0.4	0.2		1	1	1	1
2	0	1	3	1	1		3	3	1	3	2			11	8	0	1	1	36	1.15	1	1	1	0.2	0.3	0.4		0	0	1	1
2	0	1	3	1	1		5	5	5	5	0	0		11	24	0	1	1		1.08	1	0	7	1	0.5	0	0	1	0	1.5	1
2	0	1	3	1	1		3	3	2	3	1			4	19	0	1	1	8	0.7	0	0		0.4	0.3	0.2		1	0	0	0
2	1	1	3	1	1		5	5	2	3	1	2		15	23	0	1	0	40	0.64	1	0	1	0.4	0.3	0.2	0.4	0	0	0	0
2	0	1	3	1	1		3	3	2	3	1			25	14	0	1	1	66		1	1	2	0.4	0.3	0.2		0	0	0	0
2	0	1	3	1	1		3	3	3	3	0			1	20	0	1	1	28	0.74	0	0		0.6	0.3	0		0	0	0	0
2	1	1	3	1	1		3	3	1	3	2			10	13	0	1	1	173		0	0		0.2	0.3	0.4		2	2	2	0
2	0	1	3	1	1		4	4	2	4	2			10	9	0	1	0	7		1	0	3	0.4	0.4	0.4		2	2	2	0
2	1	1	3	1	1		2	2	2	2				19	16	3	1	1	21	1.49	1	0	11	0.4	0.2			2	2	0
2	0	1	3	0	1		2	2	2	2				96	3	0	0	1	19	0.6	0	0		0.4	0.2			2	0	0
2	0	1	3	1	1		2	2	2	2				24	13	0	1	1	40	0.7	1	1	2	0.4	0.2			1	0	0
2	0	1	3	1	1		2	2	2	2				13	33	3	1	1	233		1	0	7	0.4	0.2			1	0	0
2	0	1	3	1	1		2	2	1	2	1			12	16	8	1	1	44	1.98	0	0		0.2	0.2	0.2		0	0	0
2	0	1	3	1	1		2	2	1	2	1			7	7	0	1	1	33	0.86	0	0		0.2	0.2	0.2		0	0	0
2	0	1	3	1	1		2	2	2	2				79	14	1	1	1	11	0.68	1	0	3	0.4	0.2			0	0	0
2	1	1	3	1	1		2	2	2	2				35	18	0	1	1	18	1.39	1	0	2	0.4	0.2			1.5	1.5	1
2	0	1	3	0	1		4	4	1	2	1	2		65	4	1	0	1	4	0.78	1	0	1	0.2	0.2	0.2	0.4	1.5	1.5	1
2	1	1	3	1	1		2	2	2	2				3	19	1	1	1	13	0.58	1	0	11	0.4	0.2			0	0	1
2	0	1	3	1	1		2	2	1	2	1			50	13	0	1	1	15		0	0		0.2	0.2	0.2		0	0	1
2	0	1	3	0	1		3	3	3	3	0			33	35	0	1	0		0.66	1	0	2	0.6	0.3	0		2	1.5	2
2	0	1	3	0	1		6	6	5	6	1			2	1	0	0	1	40	1.1	0	0		1	0.6	0.2		2.5	1.5	1	2
2	0	1	3	1	1		5	5	1	2	1	3		40	18	2	1	0	2	0.61	1	0	4	0.2	0.2	0.2	0.6	2	2	0	0
2	0	1	3	1	1		5	5	2	5	3	0		0	3	0	0	1	10	0.62	1	0	1	0.4	0.5	0.6	0	0	0	0	0
2	0	1	3	1	1		4	4	1	3	2	1		29	22	0	1	0	12		0	0	7	0.2	0.3	0.4	0.2	0	0	0	1.5
2	0	1	3	0	1		3	3	3	3	0			2	26	0	1	1	22	1.83	1	0	2	0.6	0.3	0		2.5	3	2.5	2.5
2	1	1	3	1	1		3	3	1	3	2			5	11	0	1	1	54		0	0		0.2	0.3	0.4		0	0	0	2
2	0	1	3	1	1		6	6	3	4	1	2		0	7	2	1	1	10	1.35	1	1	2	0.6	0.4	0.2	0.4	1.5	1	1	2
2	0	1	3	1	1		3	3	3	3				20	26	1	1	1	14	0.63	1	0	1	0.6	0.3			1.5	2	0
2	0	1	3	1	1		3	3	3	3	0			19	27	1	1	1	20	1.04	0	0		0.6	0.3	0		0	0	0
2	0	1	3	1	1		3	3	3	3				2	12	0	1	1	0	3.15	1	0	1	0.6	0.3			0	0	0
2	0	1	3	1	1		5	5	1	2	1	3		9	12	2	1	1			1	0	4	0.2	0.2	0.2	0.6	2	2	2	1
2	0	1	3	0	1		2	2	2	2				14	16	0	1	1			1	0	1	0.4	0.2				3	3	3
2	0	1	3	1	1		4	4	2	4	2			0	11	3	1	0			0	0		0.4	0.4	0.4		2	2	2	2
2	1	1	3	1	1		6	6	2	5	3	1		5	3	0	0	1	11	0.52	1	0	11	0.4	0.5	0.6	0.2	1	1	0	1.5
2	0	1	3	1	1		4	4	1	4	3			5	2	0	0	1	22	2.05	1	1	7	0.2	0.4	0.6		1	0	0	1.5
2	0	1	3	1	1		4	4	2	4	2			9	39	7	1	1	11	0.64	1	0	1	0.4	0.4	0.4		0	1	0	1
2	0	1	3	1	1		4	4	4	4	0			20	3	3	0	1	52	0.86	0	0		0.8	0.4	0		0	0	0	1
2	1	1	3	1	1		6	6	3	6	3	0		10	39	2	1	1	100	0.72	1	0	3	0.6	0.6	0.6	0	0	0	0	0
2	0	1	3	1	1		2	2	1	2	1			30	23	1	1	1	14	0.63	1	0	4	0.2	0.2	0.2		1	1	1	0
2	1	1	3	1	1		4	4	3	4	1			11	50	1	1	1	14	0.57	1	1	1	0.6	0.4	0.2			1	2	0
2	0	1	3	1	1		2	2	2	2				25	4	0	0	1		0.63	0	0		0.4	0.2			1	2	0
2	0	1	3	1	1		2	2	2	2				17	7	3	1	1	4	0.9	0	0		0.4	0.2			1	1	0
2	0	1	3	1	1		2	2	2	2				4	6	0	0	1	12	1.23	0	0		0.4	0.2			1	1	0
2	0	1	3	0	1		2	2	2	2				58	3	0	0	1	6	0.79	0	0		0.4	0.2			2	0	0
2	0	1	3	0	1		2	2	2	2				12	28	0	1	1	16	0.63	1	0	4	0.4	0.2			2	0	0
2	0	1	3	1	1		2	2	2	2				1	4	1	0	1	19		1	1	2	0.4	0.2			0	0	0
2	1	1	3	1	1		2	2	2	2				1	1	1	0	1	16		0	0		0.4	0.2			0	0	0
2	1	1	3	1	1		2	2	2	2				1	4	0	0	1	39	1.38	0	0		0.4	0.2			0	0	0
2	0	1	3	1	1		2	2	2	2				4	4	1	0	1			0	0		0.4	0.2			0	0	0
2	0	1	3	1	1		2	2	2	2				9	3	0	0				0	0		0.4	0.2			2	2	1
2	0	1	3	1	1		2	2	2	2				2	7	0	1	1	9	1.19	1	1	2	0.4	0.2			1.5	1.5	1
2	0	1	3	1	1		2	2	2	2				4	20	0	1	1	0	1.67	1	0	1	0.4	0.2			1	1.5	1
2	0	1	3	1	1		2	2	2	2				9	4	0	0				1	1	1	0.4	0.2			0	1.5	1
2	0	1	3	1	1		2	2	2	2				43	15	0	1	1			1	0	2	0.4	0.2			1.5	1	1
2	0	1	3	0	1		2	2	2	2				20	11	0	1	1			1	1	4	0.4	0.2			1	1	1
2	0	1	3	1	1		2	2	2	2				2	25	0	1	1	73	2.22	0	0	1	0.4	0.2			1	1	1
2	1	1	3	1	1		2	2	2	2				2	7	0	1	1	16	0.97	0	0		0.4	0.2			1	1	1
2	0	1	3	1	1		2	2	2	2				64	21	0	1	1			0	0		0.4	0.2			1	1	1
2	0	1	3	1	1		2	2	2	2				22	4	3	0				1	0	1	0.4	0.2			1	1	1
2	0	1	3	1	1		2	2	2	2				11	4	2	0	1	8	1.1	0	0		0.4	0.2			1	1	1
2	1	1	3	1	1		2	2	2	2				9	6	1	1	1	96	1.23	0	0		0.4	0.2			1	0	1
2	0	1	3	1	1		2	2	2	2				9	12	0	1				0	0		0.4	0.2			1	0	1
2	0	1	3	1	1		2	2	2	2				0	2	0	0	1	7	1.47	0	0		0.4	0.2			0	0	1
2	0	1	3	0	1		2	2	2	2				76	26	0	1	0	8	1.09	0	0		0.4	0.2			0	0	1
2	0	1	3	0	1		2	2	2	2				22	38	1	1	1	7	0.75	1	0	1	0.4	0.2			2	2.5	1.5
2	0	1	3	0	1		2	2	2	2				14	9	0	1	1	36	0.75	0	0		0.4	0.2			2	2	1.5
2	0	1	3	1	1		2	2	2	2				1	7	1	1	1	14	1.19	1	1	1	0.4	0.2			1.5	1.5	1.5
2	1	1	3	1	1		2	2	2	2				2	6	1	1	1	59	2.26	1	0	4	0.4	0.2			1	1	1.5
2	1	1	3	0	1		2	2	2	2				0	13	0	1	1	6	0.94	0	0		0.4	0.2			1	2	2
2	1	1	3	1	1		2	2	2	2				64	9	3	1	1	44	0.99	1	1	1	0.4	0.2			1	0	2
2	1	3	3	0	1	1	2	2	2	2				54	23	0	1	1	14	1.28	1	1	1	0.4	0.2			2	4	8
2	1	3	3	0	1	1	2	2	2	2				9	3	3	0	1	4	0.65	0	0		0.4	0.2			2.5	3.5
2	0	1	3	1	1		2	2	2	2				13	11	0	1				1	1	1	0.4	0.2			2	2
2	1	1	3	0	1		2	2	2	2				2	22	0	1	1			1	1	1	0.4	0.2			2	2
2	0	1	3	0	1		2	2	2	2				3	5	1	0	1			0	0		0.4	0.2			2	2
2	0	1	3	0	1		2	2	2	2				22	26	0	1	1	9	1.34	1	0	4	0.4	0.2			2	2
2	0	1	3	1	1		2	2	2	2				8	1	0	0	1	27	1.1	0	0		0.4	0.2				2
2	0	1	3	1	1		2	2	2	2				9	11	0	1	1	26	0.78	0	0		0.4	0.2			1.5	1.5
2	0	1	3	1	1		2	2	2	2				32	50	0	1	1			1	0	1	0.4	0.2			1	1.5
2	1	1	3	1	1		2	2	2	2				0	3	0	0	1			0	0		0.4	0.2			0	1.5
2	0	1	3	0	1		2	2	2	2				14	9	0	1	1			1	1	1	0.4	0.2				1.5
2	1	1	3	1	1		2	2	2	2				15	47	0	1	1			1	1	3	0.4	0.2			2	1
2	0	1	3	1	1		2	2	2	2				2	6	0	1	1	31	1	0	0		0.4	0.2			2	1
2	0	1	3	1	1		2	2	2	2				32	34	0	1	1	12	0.75	1	0	4	0.4	0.2			1.5	1
2	1	1	3	1	1		2	2	2	2				32	15	3	1	1	62	0.79	1	0	5	0.4	0.2			1	1
2	0	1	3	1	1		2	2	2	2				10	23	0	1	0	11	0.38	1	0	4	0.4	0.2			1	1
2	0	1	3	1	1		2	2	2	2				23	22	0	1	1	18	0.6	0	0		0.4	0.2			1	1
2	0	1	3	1	1		2	2	2	2				42	4	0	0	1	9	0.58	0	0		0.4	0.2			1	1
2	0	1	3	1	1		2	2	2	2				5	10	1	1	1	104	1.77	0	0		0.4	0.2			1	1
2	1	1	3	1	1		2	2	1	2	1			4	14	1	1	1	77	0.78	0	0		0.2	0.2	0.2		1	1
2	0	1	3	1	1		2	2	2	2				32	59	7	1	1	12	0.71	0	0		0.4	0.2			1	1
2	1	1	3	1	1		2	2	2	2				52	6	1	1	1	31	1.23	0	0	1	0.4	0.2			1	1
2	0	1	3	1	1		2	2	2	2				4	17	2	1	1	10	0.68	0	0		0.4	0.2			1	1
2	0	1	3	1	1		2	2	2	2				3	11	0	1	1	3	0.73	1	0	2	0.4	0.2			0	1
2	0	1	3	1	1		2	2	2	2				3	11	1	1	1		0.59	1	0	2	0.4	0.2			0	1
2	1	1	3	0	1		2	2	2	2				4	18	1	1	1	12		0	0		0.4	0.2				1
2	0	1	3	1	1		2	2	2	2				94	36	1	1	1	49		1	0	3	0.4	0.2			2	0
2	0	1	3	1	1		2	2	2	2				2	21	0	1	1	5	1.1	0	0		0.4	0.2			1.5	0
2	0	1	3	1	1		2	2	2	2				23	21	0	1	1	6	0.62	1	0	4	0.4	0.2			1	0
2	1	1	3	1	1		2	2	2	2				20	31	3	1	1	68	0.97	1	1	1	0.4	0.2			0	0
2	0	1	3	1	1		2	2	2	2				20	10	1	1	1	19	0.62	1	0	3	0.4	0.2			0	0
2	0	1	3	1	1		2	2	2	2				4	2	0	0	1	23	0.57	1	0	4	0.4	0.2			0	0
2	1	1	3	1	1		2	2	2	2				5	4	1	0	1	11		1	1	2	0.4	0.2			0	0
2	1	1	3	1	1		2	2	2	2				0	29	1	1	1			1	0	1	0.4	0.2			0	0
2	0	1	3	1	1		2	2	2	2				0	24	0	1	1	24		1	1	2	0.4	0.2			0	0
2	0	1	3	1	1		2	2	2	2				51	17	0	1	1	14		1	0	2	0.4	0.2			0	0
2	0	1	3	1	1		2	2	2	2				5	37	2	1	1	6	1.8	0	0		0.4	0.2			0	0
2	0	1	3	1	1		2	2	2	2				14	23	0	1				1	1	1	0.4	0.2			0	0
2	0	1	3	1	1		2	2	2	2				14	16	2	1	1	44	1.24	0	0		0.4	0.2			0	0
2	1	1	3	1	1		2	2	2	2				44	15	0	1	1	40	1	0	0		0.4	0.2			0	0
2	1	1	3	1	1		2	2	2	2				14	37	3	1	1	9	0.77	1	0	4	0.4	0.2			0	0
2	0	1	3	0	1		2	2	2	2				26	6	0	0	1	21	0.91	1	0	4	0.4	0.2			3.5
2	0	1	3	0	1		2	2	2	2				73	11	3	1	1	75	1.39	1	0	2	0.4	0.2			2
2	0	1	3	1	1		2	2	2	2				6	3	0	0	1	7	0.51	1	0	2	0.4	0.2			2
2	1	1	3	1	1		2	2	2	2				44	19	0	1	1			1	1	1	0.4	0.2			2
2	0	1	3	0	1		2	2	2	2				27	3	2	0	1			0	0		0.4	0.2			2
2	0	1	3	1	1		2	2	2	2				34	12	1	1	1	212		0	0		0.4	0.2			2
2	0	1	3	0	1		2	2	2	2				40	33	2	1	1	23	0.85	1	1	1	0.4	0.2			2
2	0	1	3	0	1		2	2	2	2				8	13	0	1	1	24	0.84	0	0		0.4	0.2			2
2	1	1	3	0	1		2	2	2	2				25	27	0	1	1		0.7	1	0	1	0.4	0.2			2
2	0	1	3	1	1		2	2	2	2				17	5	0	0	1		1.69	0	0		0.4	0.2			2
2	1	1	3	0	1		2	2	2	2				32	30	0	1	1	4	0.51	0	0		0.4	0.2			2
2	0	1	3	1	1		2	2	2	2				6	43	1	1	1	7	0.49	0	0		0.4	0.2			1.5
2	0	1	3	1	1		2	2	2	2				61	24	2	1	1	24		0	0		0.4	0.2			1.5
2	0	1	3	1	1		2	2	2	2				2	10	2	1	1	63	1.4	1	0	1	0.4	0.2			1.5
2	1	1	3	1	1		2	2	2	2				8	6	1	1	1	81	0.96	1	0	2	0.4	0.2			1.5
2	0	1	3	0	1		2	2	2	2				2	14	3	1	1			1	1	2	0.4	0.2			1.5
2	1	1	3	1	1		2	2	2	2				76	12	0	1	1			0	0		0.4	0.2			1.5
2	1	1	3	1	1		2	2	2	2				48	18	0	1	1	2		1	0	2	0.4	0.2			1
2	0	1	3	1	1		2	2	2	2				21	25	0	1	1	9	0.9	0	0		0.4	0.2			1
2	0	1	3	1	1		2	2	2	2				31	31	0	1	1			1	1	3	0.4	0.2			1
2	0	1	3	1	1		2	2	2	2				81	50	0	1	1	62		0	0		0.4	0.2			1
2	0	1	3	0	1		2	2	2	2				26	22	3	1	1	34	0.76	0	0		0.4	0.2			1
2	1	1	3	1	1		2	2	2	2				13	11	1	1	1	7	0.57	1	0	4	0.4	0.2			0
2	1	1	3	1	1		2	2	2	2				1	31	0	1	1	24		1	0	4	0.4	0.2			0
2	1	1	3	1	1		2	2	2	2				40	19	3	1				1	0	3	0.4	0.2			0
2	0	1	3	1	1		2	2	2	2				78	13	3	1	1	31	0.94	0	0		0.4	0.2			0
2	0	1	3	1	1		2	2	2	2				8	24	3	1	1	30	0.93	0	0		0.4	0.2			0
2	1	1	3	1	1		2	2	2	2				3	26	0	1	1	15	0.62	0	0		0.4	0.2			0
2	0	1	3	1	1		2	2	2	2				9	19	0	1	0	2	0.43	0	0		0.4	0.2			0
2	0	1	3	1	1		2	2	2	2				29	69	11	1	1			0	0		0.4	0.2			0
2	0	1	3	1	1		2	2	2	2				4	7	0	1	1	30		1	1	10	0.4	0.2			0
2	1	1	3	1	1		2	2	2	2				5	7	0	1	1	4		1	0	2	0.4	0.2			0
2	0	1	3	1	1		2	2	2	2				7	3	0	0	1		1.4	0	0		0.4	0.2			0
2	1	1	3	1	1		2	2	2	2				21	32	0	1	1	50	0.62	0	0		0.4	0.2			0
2	1	1	3	1	1		2	2	2	2				3	7	0	1	1	81	0.52	0	0		0.4	0.2			0
2	1	1	3	1	1		2	2	2	2				2	21	2	1	0	12	0.47	0	0		0.4	0.2			0
2	0	1	3	1	1		2	2	2	2				15	27	0	1	1	11	0.71	0	0		0.4	0.2			0
2	1	1	3	0	1		2	2	2	2				13	40	0	1	1	32	0.79	0	0		0.4	0.2
2	1	1	3	0	1		2	2	2	2				1	40	4	1	1	3	0.73	0	0		0.4	0.2
2	0	3	3	1	1	5	7	7	2	2	0	5		30	7	0	1	1	6	0.77	1	0	8	0.4	0.2	0	1	2	2	4	4
2	0	1	3	1	1		7	7	2	2	0	3	2	0	12	1	1	1			1	0	2	0.4	0.2	0	0.6	2	2	2	1
2	0	1	3	1	1		7	7	2	6	4	0	1	0	14	0	1	1			1	0	3	0.4	0.6	0.8	0	0	0	0	0
2	0	1	3	1	1		5	5	2	5	3			8	2	0	0	1	86	1.29	1	0	4	0.4	0.5	0.6		1	1	1	0
2	0	1	3	1	1		3	3	3	3	0			28	26	1	1	1	23	0.68	1	0	1	0.6	0.3	0		0	0	0	0
2	0	1	3	1	1		6	6	4	4	0	2		21	27	1	1	1	57	1.21	1	0	3	0.8	0.4	0	0.4	0	0	1.5	0
2	0	1	3	1	1		3	3	2	3	1			49	2	0	0	1	8		0	0		0.4	0.3	0.2		2	2	0
2	0	1	3	1	1		3	3	2	3	1			5	7	0	1	1	46	0.88	0	0		0.4	0.3	0.2		2	2	0
2	0	1	3	1	1		3	3	3	3				7	7	2	1	1	10	0.81	1	0	2	0.6	0.3			0	1	0
2	1	1	3	1	1		3	3	3	3				78	14	0	1	1			0	0		0.6	0.3			1	0	0
2	0	1	3	1	1		3	3	2	3	1			17	37	0	1	1	22	1.08	1	0	1	0.4	0.3	0.2		0	0	0
2	0	1	3	0	1		3	3	3	3				31	35	0	1	1	6	0.81	0	0		0.6	0.3			2	1.5	1.5
2	0	1	3	0	1		3	3	2	3	1			1	14	0	1	1			1	0	7	0.4	0.3	0.2		1	1	2
2	0	1	3	0	1		3	3	3	3				36	8	1	1	1	21	2.85	1	1	1	0.6	0.3			2.5	3	3.5
2	0	1	3	1	1		7	7	2	4	2	3		5	1	1	0	1	0	0.57	0	0		0.4	0.4	0.4	0.6	0	0	0	0
2	0	1	3	1	1		4	4	3	4	1			39	11	1	1	1	26	0.66	0	0		0.6	0.4	0.2		2	2	0	2.5
2	0	1	3	1	1		4	4	3	4	1			13	8	1	1	1	60	1.48	1	1	1	0.6	0.4	0.2		1	2.5	2
2	1	1	3	1	1		5	5	5	5	0	0		26	34	0	1	1	160	0.78	1	0	1	1	0.5	0	0	0	0	0	0
2	0	1	3	1	1		6	6	5	6	1			10	28	0	1	1	15	0.77	1	0	1	1	0.6	0.2		1.5	1	0	2
2	0	1	3	1	1		7	7	4	6	2	1		43	16	1	1	1			0	0		0.8	0.6	0.4	0.2	2	0	0	0
2	1	1	3	1	1		7	7	3	5	2	2		55	7	0	1	0			1	0	3	0.6	0.5	0.4	0.4	0	0	0	0
2	1	1	3	1	1		4	4	3	4	1			9	5	1	0	1			1	1	4	0.6	0.4	0.2		2	2	2	4
2	0	1	3	0	1		8	8	2	3	1	4	1	12	12	0	1	1	12	1.38	1	1	4	0.4	0.3	0.2	0.8	1	0	0	3
2	0	1	3	0	1		6	6	2	3	1	3		1	37	0	1	1	722	3.4	1	1	7	0.4	0.3	0.2	0.6	3	3	3	3
2	0	1	3	1	1		7	7	4	7	3	0		36	4	0	0	1	19	0.65	1	0	1	0.8	0.7	0.6	0	2	2	2	2.5
2	1	1	3	1	1		7	7	5	7	2	0		10	6	3	1	1	15	0.81	1	0	1	1	0.7	0.4	0	1	1.5	2	2.5
2	1	1	3	0	1		5	5	2	5	3			0	17	0	1	1	23	0.54	0	0		0.4	0.5	0.6		0	0	0	1.5
2	0	1	3	1	1		6	6	3	5	2	1		0	12	0	1	1	7	0.57	1	0	4	0.6	0.5	0.4	0.2	2	2	1	1
2	0	1	3	0	1		4	4	2	4	2			8	28	0	1	1	12	0.55	1	0	2	0.4	0.4	0.4		1	1	1	1
2	0	1	3	1	1		8	8	3	5	2	3		12	13	2	1	0	10		1	0	3	0.6	0.5	0.4	0.6	2	2	1	0
2	0	1	3	0	1		3	3	2	3	1			12	11	0	1	1			1	1	1	0.4	0.3	0.2		1	1	1
2	0	1	3	1	1		4	4	4	4				9	15	0	1	1	14	0.84	1	0	1	0.8	0.4			1.5	2.5	2
2	0	1	3	1	1		3	3	3	3				8	11	0	1	1			1	1	2	0.6	0.3			0	0	2.5
2	0	1	3	0	1		3	3	3	3				64	6	0	0	1	30	0.6	1	0	4	0.6	0.3			1	1	3
2	0	3	3	1	1	5	4	4	3	4	1			70	3	2	0	1	8		1	1	2	0.6	0.4	0.2		1.5	1.5	4
2	0	1	3	1	1		8	8	1	3	2	4	1	12	21	0	1	1	12	1.85	0	0		0.2	0.3	0.4	0.8			1	1
2	1	1	3	1	1		7	7	4	7	3	0		9	4	0	0	1	24	0.56	1	0	4	0.8	0.7	0.6	0	1		1.5	1.5
2	0	1	3	0	1		6	6	3	5	2	1		31	8	1	1	1	6	0.63	1	0	7	0.6	0.5	0.4	0.2	0	1	1	2.5
2	0	3	3	1	1	4	5	5	4	5	1			6	39	3	1	1	19	2.63	0	0		0.8	0.5	0.2		1.5		3	6
2	0	1	3	1	1		5	5	5	5				42	44	0	1	1	42		1	0	2	1	0.5			1	0		2.5
2	0	1	3	1	1		5	5	1	5	4			9	9	1	1	1			1	0	2	0.2	0.5	0.8		2	2	2	1.5
2	1	1	3	1	1		5	5	3	5	2			59	9	0	1	1		1.57	1	0	2	0.6	0.5	0.4		2	2	2
2	1	1	3	0	1		8	8	6	7	1	1		33	25	3	1	1	64	0.73	1	0	4	1.2	0.7	0.2	0.2	3	3	3	4.5
2	0	1	3	0	1		8	8	3	5	2	3		10	22	0	1	1	166	2.02	1	0	2	0.6	0.5	0.4	0.6	1.5	1.5	2	2.5
2	0	1	3	1	1		4	4	3	4	1			83	15	2	1	1	54		1	0	4	0.6	0.4	0.2		0	0	0	0
2	0	1	3	1	1		4	4	2	4	2			0	21	0	1	0	6		1	0	1	0.4	0.4	0.4		2	2	0
2	0	1	3	1	1		4	4	3	4	1			55	19	0	1	1	11	0.63	0	0		0.6	0.4	0.2		0	1	0
2	0	1	3	1	1		4	4	4	4				36	32	1	1	1	27	1.11	0	0		0.8	0.4			0	0	0
2	0	1	3	1	1		4	4	4	4				7	6	0	0	1	31	0.59	1	0	3	0.8	0.4			0	0	0
2	0	1	3	1	1		4	4	3	4	1			3	7	3	1	1	9	0.57	0	0		0.6	0.4	0.2		0	0	0
2	0	1	3	1	1		4	4	3	4	1			0	9	0	1	1			1	0	2	0.6	0.4	0.2		2	2	1
2	0	1	3	0	1		4	4	2	4	2			2	27	0	1	1	39	1.6	1	0	1	0.4	0.4	0.4		2	1	1
2	0	1	3	1	1		4	4	3	4	1			3	6	2	1	1	10	0.67	1	0	4	0.6	0.4	0.2		0	0	1
2	1	1	3	0	1		4	4	3	4	1			0	22	0	1	1	15	2.96	0	0		0.6	0.4	0.2				2
2	1	1	3	1	1		4	4	2	4	2			27	23	1	1	1	18	0.64	0	0		0.4	0.4	0.4				2
2	0	1	3	1	1		7	7	4	7	3			35	10	0	1	1	4	0.55	1	0	1	0.8	0.7	0.6		0	1	0	1
2	1	1	3	1	1		7	7	4	6	2	1		2	17	0	1	1	41	0.66	1	0	8	0.8	0.6	0.4	0.2	1	0	0	1
2	0	1	3	0	1		10	10	1	3	2	6	1	31	1	0	0	1	10	1	1	0	3	0.2	0.3	0.4	1.2	2	2	2	3
2	0	1	3	1	1		10	10	4	10	6	0		0	5	0	0	1			1	0	7	0.8	1	1.2	0			1.5	1
2	0	3	3	0	1	3	6	6	5	6	1			3	4	0	0	1	43	0.68	1	0	1	1	0.6	0.2		6	7	6.5	7
2	0	1	3	0	1		6	6	5	6	1			16	24	0	1	1	1	0.46	1	0	2	1	0.6	0.2		2	2.5	1.5	2.5
2	0	1	3	1	1		9	9	2	8	6	1		11	11	0	1	1	4		1	0	1	0.4	0.8	1.2	0.2	2	2	2	2
2	1	1	3	0	1		6	6	1	5	4	1		17	12	1	1	1	25	0.92	0	0		0.2	0.5	0.8	0.2	1.5	1.5	1.5	1.5
2	0	1	3	1	1		3	3	3	3				16	14	1	1	1	23	1.54	1	0	1	0.6	0.3			0	1	0
2	0	1	3	1	1		3	3	3	3				19	4	0	0	1	23		0	0		0.6	0.3			1	0	0
2	0	1	3	1	1		3	3	3	3				1	26	0	1	1	40	3.6	0	0		0.6	0.3			1	0	0
2	0	1	3	1	1		3	3	3	3				10	23	2	1	1	11	0.64	1	0	2	0.6	0.3			0	0	0
2	0	1	3	1	1		3	3	3	3				0	23	3	1	1			1	0	4	0.6	0.3			0	0	0
2	0	1	3	1	1		3	3	3	3				26	17	0	1	1	15	0.84	0	0		0.6	0.3			0	0	0
2	1	1	3	1	1		3	3	3	3				0	27	0	1	1	39	0.8	0	0		0.6	0.3			0	0	0
2	0	1	3	1	1		3	3	3	3				26	7	0	1	1	3	0.59	1	1	7	0.6	0.3			1	1	1
2	0	1	3	1	1		3	3	3	3				39	18	0	1	0			1	1	1	0.6	0.3			1	1	1
2	0	1	3	1	1		3	3	3	3				37	17	0	1	1	58	0.91	0	0		0.6	0.3			0	1	1
2	0	1	3	1	1		3	3	3	3				1	13	1	1	1			1	0	6	0.6	0.3				1	1
2	0	1	3	1	1		3	3	3	3				22	11	0	1	0	20		0	0		0.6	0.3					1
2	0	1	3	1	1		3	3	3	3				13	5	0	0	1			1	0	2	0.6	0.3			1	1	1.5
2	0	1	3	1	1		3	3	3	3				3	9	1	1	1	12	0.66	1	0	1	0.6	0.3			0	1	1.5
2	0	1	3	1	1		3	3	3	3				4	21	4	1	1			1	1	4	0.6	0.3			1	0	1.5
2	0	1	3	1	1		3	3	3	3				20	15	0	1	1	40	0.95	1	0	1	0.6	0.3			2	2	2
2	0	1	3	1	1		3	3	3	3				4	16	0	1	1	2	0.5	1	0	4	0.6	0.3			0	0	2
2	0	1	3	0	1		3	3	3	3				36	2	0	0	1	24		1	0	4	0.6	0.3			2		2
2	0	1	3	0	1		3	3	3	3				23	15	1	1	1			0	0		0.6	0.3			2	2	3
2	0	1	3	1	1		3	3	3	3				6	11	2	1	0	8	0.48	0	0		0.6	0.3			0	5
2	0	1	3	1	1		3	3	3	3				32	4	0	0	1	4		1	0	2	0.6	0.3				2.5
2	1	1	3	0	1		3	3	3	3				12	22	2	1				1	1	1	0.6	0.3			2	2
2	0	1	3	1	1		3	3	3	3				28	26	3	1	1			1	1	2	0.6	0.3			0	2
2	0	1	3	1	1		3	3	3	3				1	9	0	1	1	47	1.14	1	1	2	0.6	0.3				2
2	1	1	3	1	1		3	3	3	3				2	8	3	1	1	12	0.69	0	0		0.6	0.3			1.5	1.5
2	1	1	3	1	1		3	3	3	3				0	32	0	1	1			0	0		0.6	0.3			1	1.5
2	0	1	3	0	1		3	3	3	3				3	5	0	0	1	16	0.55	1	0	1	0.6	0.3			1	1
2	0	1	3	1	1		3	3	3	3				17	6	0	0	0			0	0		0.6	0.3			1	1
2	1	1	3	1	1		3	3	3	3				10	21	0	1	1	51	0.75	1	0	2	0.6	0.3			1	1
2	0	1	3	0	1		3	3	3	3				0	7	0	1	1	7	0.62	0	0		0.6	0.3			1	1
2	0	1	3	1	1		3	3	3	3				29	10	0	1	1	13	1.76	1	0	1	0.6	0.3			0	1
2	0	1	3	1	1		3	3	3	3				4	18	1	1	1	26	1.28	1	0	4	0.6	0.3			0	1
2	0	1	3	1	1		3	3	3	3				38	19	1	1	1	4		0	0		0.6	0.3			0	1
2	0	1	3	1	1		3	3	3	3				10	14	0	1	1	113	1.64	1	0	3	0.6	0.3			1	0
2	1	1	3	1	1		3	3	3	3				29	29	0	1	1	32	1.29	1	1	4	0.6	0.3			1	0
2	0	1	3	1	1		3	3	3	3				25	37	0	1	1	54	1.24	1	1	1	0.6	0.3			0	0
2	0	1	3	1	1		3	3	3	3				59	50	0	1	0	2	0.56	1	1	1	0.6	0.3			0	0
2	0	1	3	1	1		3	3	3	3				5	24	0	1	1	59	1.89	0	0		0.6	0.3			0	0
2	0	1	3	1	1		3	3	3	3				16	35	0	1	1	29	1.35	0	0		0.6	0.3			0	0
2	0	1	3	1	1		3	3	3	3				36	11	0	1	1	37	1.04	1	0	3	0.6	0.3			0	0
2	1	1	3	1	1		3	3	3	3				13	6	0	1	1	16		1	1	1	0.6	0.3			0	0
2	0	1	3	1	1		3	3	3	3				35	12	9	1	1	138	1.11	0	0		0.6	0.3			0	0
2	0	1	3	1	1		3	3	3	3				6	23	0	1	1	15		1	0	2	0.6	0.3			1.5
2	0	1	3	0	1		3	3	3	3				23	46	3	1	1	75	1.1	1	0	1	0.6	0.3			1
2	1	1	3	1	1		3	3	3	3				23	21	3	1	1	4		0	0		0.6	0.3			1
2	0	1	3	1	1		3	3	3	3				17	2	1	0	1	16	1.32	0	0		0.6	0.3			1
2	0	1	3	1	1		3	3	3	3				85	13	0	1	1	119	1.3	1	0	1	0.6	0.3			0
2	0	1	3	1	1		3	3	3	3				13	13	0	1	1	4	0.64	0	0		0.6	0.3			0
2	0	1	3	1	1		3	3	3	3				9	15	0	1	1	13	0.89	1	0	1	0.6	0.3
2	0	1	3	1	1		3	3	3	3				9	32	0	1	1	6		1	1	1	0.6	0.3
2	1	1	3	1	1		3	3	3	3				27	5	0	0	0	27		0	0		0.6	0.3
2	0	1	3	1	1		8	8	3	4	1	4		4	11	0	1	1	16	0.83	1	1	1	0.6	0.4	0.2	0.8	1	1	0	0
2	0	1	3	1	1		5	5	4	5	1			41	7	0	1	1	11		1	0	10	0.8	0.5	0.2		0	0	0	0
2	0	1	3	1	1		5	5	4	5	1			10	16	0	1	1	34	0.72	1	0	6	0.8	0.5	0.2		0	1	1
2	0	1	3	1	1		5	5	5	5				28	54	2	1	1	32	0.86	1	0	4	1	0.5			1	1	2
2	0	1	3	1	1		7	7	2	7	5			24	3	0	0	1		1.4	1	0	5	0.4	0.7	1		0	0	0	2.5
2	0	1	3	1	1		7	7	3	4	1	3		47	4	1	0	1	53	0.98	1	0	1	0.6	0.4	0.2	0.6	1	1.5	1	2
2	0	3	3	1	1	13	9	9	3	6	3	3		2	4	0	0	0	115		1	0	2	0.6	0.6	0.6	0.6	0	0	1	1
2	0	1	3	1	1		12	12	5	10	5	2		21	30	1	1	1			1	0	3	1	1	1	0.4	2	2	1	3
2	0	1	3	1	1		6	6	3	6	3			21	31	0	1	1	59	2.45	1	1	1	0.6	0.6	0.6		0	0	0	1
2	0	1	3	1	1		6	6	5	6	1			36	5	0	0	1	13	0.89	1	0	3	1	0.6	0.2		0	1.5	1	1
2	0	1	3	1	1		4	4	2	4	2			14	14	0	1	1	62		1	0	1	0.4	0.4	0.4			1	0
2	0	1	3	1	1		4	4	2	4	2			33	5	1	0	1	40	0.77	1	0	7	0.4	0.4	0.4		1	0	0
2	0	1	3	1	1		4	4	4	4				1	13	0	1				1	0	1	0.8	0.4			0	0	1
2	0	1	3	1	1		4	4	3	4	1			24	20	0	1	1	15	0.97	1	0	2	0.6	0.4	0.2		1.5	1	2
2	0	1	3	0	1		6	6	4	6	2			17	5	0	0	1	7	0.55	1	0	1	0.8	0.6	0.4		1	1	2
2	1	3	3	0	1	7	6	6	4	6	2			0	23	1	1	1			1	0	3	0.8	0.6	0.4		2	2.5	2.5
2	0	1	3	1	1		9	9	3	5	2	4		14	37	0	1	1	15	0.64	1	0	7	0.6	0.5	0.4	0.8	0	0	1	2.5
2	0	1	3	1	1		9	9	3	7	4	2		11	12	0	1	1	36		1	0	1	0.6	0.7	0.8	0.4	2	2	2	1.5
2	1	1	3	1	1		9	9	6	6	0	3		22	5	0	0	1	7	0.79	1	0	1	1.2	0.6	0	0.6	1	2	1	1
2	1	1	3	1	1		7	7	2	7	5			0	18	0	1	1	15		1	0	1	0.4	0.7	1		2	2	2	1
2	0	1	3	1	1		7	7	5	7	2			0	14	0	1	1	35		1	0	7	1	0.7	0.4		1	1	2	1
2	0	1	3	1	1		10	10	3	5	2	5		87	3	1	0	1			1	0	3	0.6	0.5	0.4	1	1.5	1.5	2	2
2	1	1	3	1	1		5	5	5	5				3	4	0	0	1	4	0.98	1	0	4	1	0.5			2	1	0
2	0	1	3	1	1		5	5	5	5				13	15	0	1	1	24	0.85	1	1	1	1	0.5			2	3	4
2	1	1	3	1	1		8	8	5	8	3			4	7	0	1	1	18	0.47	1	0	1	1	0.8	0.6		1	0	0	2.5
2	0	1	3	1	1		8	8	7	7	0	1		9	31	6	1	1	17		1	0	4	1.4	0.7	0	0.2				2.5
2	0	1	3	1	1		6	6	3	6	3			12	5	0	0	1	87	1.16	1	0	7	0.6	0.6	0.6		1	1	5	6
2	0	1	3	1	1		9	9	4	7	3	2		32	8	0	1	1	25	0.63	1	0	7	0.8	0.7	0.6	0.4	0	1.5	1	2
2	1	1	3	1	1		6	6	6	6				8	2	0	0	1	157	1	1	0	11	1.2	0.6			1.5	2	1
2	0	1	3	0	1		7	7	5	7	2			8	1	0	0	0			1	1	7	1	0.7	0.4		1.5	0	1.5	1.5
2	0	1	3	1	1		4	4	4	4				39	18	0	1		10		1	0	7	0.8	0.4			1	2	0
2	0	1	3	1	1		4	4	3	4	1			92	36	1	1	1			1	1	4	0.6	0.4	0.2		2	2	1
2	1	1	3	1	1		4	4	4	4				5	16	0	1	1			1	0	4	0.8	0.4			2	0	1
2	0	1	3	1	1		4	4	4	4				7	14	0	1				0	0		0.8	0.4			0	0	1
2	0	1	3	1	1		4	4	4	4				6	24	0	1	1	153	1.35	1	0	1	0.8	0.4			0	0	1
2	1	1	3	1	1		4	4	4	4				44	3	0	0	1	12	0.74	0	0		0.8	0.4			0	1.5	1.5
2	0	1	3	0	1		4	4	4	4				33	7	1	1	1	8	0.9	1	0	4	0.8	0.4			2	2	2
2	0	1	3	0	1		4	4	4	4				76	8	2	1	1	16		1	0	1	0.8	0.4			1.5	2	2
2	0	1	3	1	1		4	4	4	4				40	17	1	1	1			1	1	1	0.8	0.4			1.5	1.5	2.5
2	0	1	3	1	1		4	4	4	4				14	5	5	0	1	20	2.76	0	0		0.8	0.4			1.5	1	2.5
2	0	1	3	1	1		4	4	4	4				10	23	0	1	1	26	1.95	1	1	1	0.8	0.4			2.5	2.5	6.5
2	0	1	3	0	1		4	4	4	4				22	8	0	1	1		1.4	1	0	4	0.8	0.4			1.5	2
2	1	1	3	1	1		4	4	4	4				60	10	1	1	1			1	0	3	0.8	0.4				2
2	0	1	3	1	1		4	4	4	4				22	9	1	1	1	12	0.66	1	0	2	0.8	0.4			1	1
2	0	1	3	1	1		4	4	4	4				7	5	3	0	1	5	1.06	1	0	4	0.8	0.4			0	1
2	0	1	3	1	1		4	4	4	4				65	6	0	0	1	0		1	0	2	0.8	0.4			0	0
2	0	1	3	1	1		4	4	4	4				14	12	2	1	1	9	1.67	1	1	1	0.8	0.4			0	0
2	0	1	3	1	1		4	4	4	4				37	11	0	1	1			1	0	2	0.8	0.4			1
2	0	1	3	1	1		4	4	4	4				4	20	0	1	1		1.48	1	0	4	0.8	0.4			1
2	0	1	3	1	1		13	13	5	12	7	0	1	23	42	0	1	1	30	1.83	1	0	1	1	1.2	1.4	0	1	2		4.5
2	0	1	3	1	1		10	10	8	9	1	1		0	25	0	1	0	1	0.46	1	0	3	1.6	0.9	0.2	0.2	0	1	2.5	2
2	0	1	3	1	1		5	5	5	5				19	34	0	1	1	112	1.63	1	1	1	1	0.5			0	0	0
2	0	1	3	1	1		5	5	5	5				9	30	2	1	1			1	0	1	1	0.5			0	0	0
2	1	1	3	1	1		5	5	5	5				8	40	0	1	1			1	0	1	1	0.5			2	2	2
2	0	1	3	0	1		5	5	4	5	1			76	22	0	1	1	61	1.48	1	1	1	0.8	0.5	0.2		2.5	3.5	4.5
2	0	1	3	0	1		12	12	8	12	4	0		7	42	0	1	1	18	1.03	1	0	1	1.6	1.2	0.8	0	1.5	1.5	0	1
2	0	1	3	0	1		7	7	7	7				36	19	0	1	1	9	1.08	1	0	3	1.4	0.7			2	2.5	2.5
2	0	1	3	0	1		9	9	6	9	3			18	25	0	1	1	33	2.3	1	1	1	1.2	0.9	0.6		2	2	4	4
2	0	1	3	1	1		9	9	0	8	8	1		74	24	1	1				0	0		0	0.8	1.6	0.2	0	1	0	2
2	0	1	3	1	1		10	10	6	10	4			0	12	0	1	1	45		1	1	2	1.2	1	0.8		2	2	1	1
2	0	1	3	1	1		12	12	4	10	6	2		89	15	1	1	1	10	0.6	1	0	3	0.8	1	1.2	0.4	0	1.5	1.5	2
2	0	3	3	0	1	6	10	10	6	10	4			29	67	10	1	1	39	2.01	1	0	1	1.2	1	0.8		1	1	2	6.5
2	0	1	3	1	1		12	12	5	12	7			16	2	2	0	1	0		1	0	1	1	1.2	1.4		1	1	1	4
2	0	1	3	1	1		8	8	6	8	2			0	12	0	1	1			1	0	1	1.2	0.8	0.4		1	1	0
2	0	1	3	1	1		5	5	5	5				3	23	1	1	1	142		1	0	1	1	0.5			2	1	1
2	0	1	3	1	1		7	7	3	7	4			5	4	0	0	1			1	0	1	0.6	0.7	0.8		0	1	1
2	0	1	3	0	1		5	5	5	5				8	6	0	0	1	46	0.58	1	0	1	1	0.5			1	0	1
2	1	1	3	1	1		5	5	5	5				3	21	0	1	1	71	1.08	1	0	4	1	0.5			1	1.5	1.5
2	0	1	3	1	1		5	5	5	5				3	5	0	0	1	22		1	0	7	1	0.5			1.5	1	2
2	0	1	3	1	1		5	5	5	5				38	15	0	1	1	26	1.29	0	0		1	0.5			0	0	2
2	1	1	3	1	1		5	5	5	5				3	19	0	1	0	4	0.47	1	0	1	1	0.5			0	0	2.5
2	0	1	3	1	1		5	5	5	5				6	41	0	1	1	27	0.86	1	0	2	1	0.5			6	5.5
2	1	1	3	0	1		5	5	5	5				91	11	0	1	1			1	1	4	1	0.5			4	3
2	0	1	3	1	1		5	5	5	5				78	2	0	0	1	23		1	1	4	1	0.5			0	2
2	0	3	3	0	1	4	15	15	9	12	3	3		14	12	1	1	1	14	0.94	1	0	1	1.8	1.2	0.6	0.6	2.5	2.5	6.5	6.5
2	0	1	3	1	1		12	12	7	10	3	2		2	22	1	1	1			1	0	4	1.4	1	0.6	0.4	0	0	1	1
2	0	1	3	1	1		8	8	6	8	2			9	16	1	1	1			1	0	1	1.2	0.8	0.4				2
2	0	1	3	1	1		7	7	6	7	1			8	14	2	1	1	29	0.52	1	0	1	1.2	0.7	0.2		3	2	2
2	0	1	3	1	1		7	7	5	7	2			49	7	1	1	1	37		1	0	7	1	0.7	0.4			1	2
2	1	1	3	1	1		6	6	6	6				17	25	0	1	1	41	0.59	1	0	1	1.2	0.6			1	1	1
2	1	1	3	0	1		6	6	5	6	1			2	28	3	1	1	17	1.56	0	0		1	0.6	0.2		1	0	2
2	1	1	3	0	1		6	6	6	6				5	9	0	1	1	9	0.49	1	0	1	1.2	0.6			2	4.5
2	0	1	3	1	1		6	6	6	6				40	37	0	1	1	11	0.62	1	0	4	1.2	0.6			2	2.5
2	1	1	3	1	1		6	6	6	6				21	25	1	1	1	86		1	0	1	1.2	0.6			3
2	0	1	3	1	1		6	6	6	6				50	17	0	1	1			1	0	3	1.2	0.6
2	0	1	3	1	1		11	11	11	11	0			48	18	0	1	1	17		1	0	3	2.2	1.1	0		2	2	3.5	4
2	0	1	3	1	1		7	7	7	7				2	10	3	1				1	0	4	1.4	0.7			0	0	0
2	0	1	3	1	1		7	7	7	7				0	55	4	1	1			1	0	1	1.4	0.7					2.5
2	0	1	3	1	1		7	7	7	7				3	11	2	1	1	136	1.06	1	0	1	1.4	0.7			1.5	1
2	0	1	3	1	1		10	10	8	10	2			30	64	9	1	1	16	0.86	1	0	1	1.6	1	0.4		0	0	1
2	0	1	3	1	1		8	8	8	8				5	33	0	1	1	49	0.57	1	0	1	1.6	0.8			1	0	0
2	0	1	3	0	1		8	8	8	8				7	18	0	1	1	25	0.98	1	0	4	1.6	0.8			2	2	2
2	0	1	3	1	1		8	8	8	8				12	28	0	1	1	3	0.5	1	1	1	1.6	0.8			1	2.5	2.5
2	0	1	3	1	1		8	8	8	8				91	21	1	1	1	59	2.38	1	0	1	1.6	0.8			0	0
2	0	1	3	1	1		12	12	10	12	2			19	13	0	1	1			1	1	4	2	1.2	0.4		1	1	2
2	1	1	3	0	1		11	11	10	11	1			17	25	2	1	1	24		1	0	3	2	1.1	0.2		2	1	3
2	0	1	3	1	1		14	14	12	14	2			27	19	0	1	1	28		1	0	7	2.4	1.4	0.4		1	0	1
2	0	1	3	0	1		11	11	11	11				27	4	0	0	1	40		1	0	3	2.2	1.1			2	2	2
2	0	1	3	0	1		12	12	11	12	1			74	20	0	1	1	58	0.93	1	0	8	2.2	1.2	0.2		6.5	6	6
2	1	1	3	0	1		2	2	1	2	1			4	53	1	1	0	12	0.5	0	0		0.2	0.2	0.2		2	2	2
2	0	1	3	1	1		2	2	2	2				0	35	0	1	1	45	1.02	0	0		0.4	0.2			2	2
2	0	1	3	1	1		2	2	2	2				70	37	0	1	1	42	0.71	0	0		0.4	0.2			0	0
														Mittelwert	16.3571	0.832707	409/533 (76,5%)
														Median	13	0
														Q25	6	0
														Q75	23	1
														Minimum	1	0
														Maximum	69	11
